# Supplementary material for: ICU delirium burden predicts functional neurologic outcomes
Source: PLoS One. 2021 Dec 2;16(12):e0259840. doi: 10.1371/journal.pone.0259840 (PMC8638853; doi:10.1371/journal.pone.0259840)
Supplement: S1 Data — (CSV) [file pone.0259840.s013.csv]

PatientID	Sex	Sex01	AgeAtICUAdmission	Weight(kg)	DeceasedbyJan17	RaceID	RaceID_White	bHispanicLatino	CharlsonComorbidity	APACHEII	BarthelDischarge	TotalDaysAssessedD+CInICU+Wards	TotalDelirium	TotalDeliriumFraction_denominatorISdelirium&Coma	TotalDaysWithComa	TotalComaFraction	TotalDaysNormal	TotalDaysAssessedDInICU+Wards	TotalDeliriumFraction	ICUDaysAssessedD+R	ICUDelirumD+R	ICUComaD+R	ICUNormalD+R	ICUDaysAssessedD	TotalDeliriumDurationFraction_inICU	DaysAssessedDelirium	DaysDelirious	DaysDeliriousFraction	DaysDelirious2	DaysDelirious3	DaysALOC	DaysDelirious(1+2+4)NoRass	DaysDelirious(1+2+4)NoRassFraction	DaysFeature1	DaysFeature1Fraction	DaysFeature2	DaysFeature2Fraction	DaysFeature3	DaysFeature3Fraction	DaysFeature4	DaysFeature4Fraction	DaysFeatures2+4	Delirium=2and4	Delirium-1=3	Delirium-1=2	Delirium-1=1	PostDays	PostDaysAssessed	PostDeliriumFraction
icused11	M	1	48	222.3	0	4	1	0	2	32	5	54	5	0.0926	4	0.07	45	50	0.1	24	4	4	16	20	0.2	42	7	0.17	8	6	10	6	0.14	17	0.4	9	0.21	10	0.24	8	0.19	17	1	4	3	9	35	30	0.03
icused12	F	0	65	68	0	3	0	0	4	16	100	41	14	0.3415	4	0.1	23	37	0.3784	41	14	4	23	37	0.3784	41	18	0.44	20	18	16	18	0.44	29	0.71	21	0.51	16	0.39	19	0.46	62	1	13	6	5	0	0	0
icused13	M	1	77	125	0	4	1	0	5	11	0	12	2	0.1667	1	0.08	9	11	0.1818	5	2	1	2	4	0.5	12	3	0.25	5	3	2	3	0.25	8	0.67	5	0.42	2	0.17	6	0.5	21	1	2	1	5	7	7	0
icused14	M	1	47	99.8	0	4	1	0	3	25	100	7	2	0.2857	1	0.14	4	6	0.3333	7	2	1	4	6	0.3333	6	2	0.33	2	2	1	2	0.33	2	0.33	2	0.33	1	0.17	2	0.33	30	1	0	2	1	0	0	0
icused15	F	0	53	48	0	4	1	0	2	13	85	9	0	0	0	0	9	9	0	9	0	0	9	9	0	8	0	0	0	0	0	0	0	0	0	8	1	0	0	0	0	8	0	0	0	8	0	0	0
icused16	M	1	60	65	0	4	1	0	2	12	100	22	2	0.0909	7	0.32	13	15	0.1333	19	2	7	10	12	0.1667	22	9	0.41	12	9	8	9	0.41	14	0.64	12	0.55	8	0.36	9	0.41	24	1	8	1	3	3	3	0
icused17	M	1	56	91.4	1	4	1	0	7	21	100	15	3	0.2	12	0.8	0	3	1	15	3	12	0	3	1	15	15	1	15	15	14	15	1	15	1	15	1	14	0.93	15	1	7	1	14	1	0	0	0	0
icused18	F	0	65	70.3	0	4	1	0	3	22	100	4	0	0	1	0.25	3	3	0	2	0	1	1	1	0	4	1	0.25	1	1	1	1	0.25	1	0.25	1	0.25	1	0.25	1	0.25	2	1	1	0	0	2	2	0
icused19	M	1	51	116	0	4	1	0	4	29	100	24	1	0.0417	0	0	23	24	0.0417	3	1	0	2	3	0.3333	24	2	0.08	2	2	0	2	0.08	17	0.71	17	0.71	14	0.58	17	0.71	16	1	14	3	0	21	21	0
icused20	M	1	83	87	1	4	1	0	4	25	0	28	18	0.6429	10	0.36	0	18	1	12	2	10	0	2	1	26	26	1	26	25	24	25	0.96	26	1	26	1	24	0.92	25	0.96	30	1	23	3	0	16	16	1
icused21	M	1	68	111.6	1	4	1	0	2	26	75	3	2	0.6667	0	0	1	3	0.6667	3	2	0	1	3	0.6667	2	2	1	2	2	2	2	1	2	1	2	1	2	1	2	1	53	1	2	0	0	0	0	0
icused22	M	1	34	62	1	4	1	0	3	37	100	11	4	0.3636	6	0.55	1	5	0.8	11	4	6	1	5	0.8	11	10	0.91	11	10	9	10	0.91	11	1	11	1	9	0.82	10	0.91	21	1	9	1	1	0	0	0
icused23	M	1	71	103.15	1	4	1	0	8	15	100	24	3	0.125	11	0.46	10	13	0.2308	14	1	11	2	3	0.3333	24	14	0.58	14	14	11	14	0.58	17	0.71	14	0.58	11	0.46	16	0.67	57	1	11	3	2	11	10	0.2
icused24	M	1	57	97	0	4	1	0	1	33	100	30	15	0.5	11	0.37	4	19	0.7895	12	5	7	0	5	1	30	26	0.87	27	26	23	26	0.87	29	0.97	27	0.9	23	0.77	26	0.87	17	1	22	4	2	18	18	0.56
icused25	F	0	63	94	0	4	1	0	2	36	100	35	19	0.5429	9	0.26	7	26	0.7308	22	13	9	0	13	1	34	27	0.79	27	27	20	27	0.79	31	0.91	27	0.79	20	0.59	30	0.88	57	1	19	8	4	15	13	0.46
icused26	M	1	53	78.6	0	4	1	0	1	20	100	19	5	0.2632	5	0.26	9	14	0.3571	7	2	5	0	2	1	15	6	0.4	7	6	3	6	0.4	11	0.73	7	0.47	3	0.2	10	0.67	28	1	3	3	5	13	12	0.25
icused27	M	1	25	120	0	3	0	0	0	28	100	39	7	0.1795	24	0.62	8	15	0.4667	35	7	24	4	11	0.6364	37	26	0.7	29	28	26	28	0.76	32	0.86	29	0.78	26	0.7	28	0.76	15	1	26	2	1	7	4	0
icused28	M	1	43	100	1	4	1	0	5	33	100	15	7	0.4667	7	0.47	1	8	0.875	15	7	7	1	8	0.875	14	14	1	14	14	12	14	1	14	1	14	1	12	0.86	14	1	34	1	12	2	0	0	0	0
icused29	M	1	39	124	0	4	1	0	2	18	100	24	7	0.2917	2	0.08	15	22	0.3182	8	6	2	0	6	1	23	8	0.35	9	6	8	6	0.26	9	0.39	9	0.39	8	0.35	6	0.26	17	1	6	2	1	17	16	0.06
icused30	F	0	36	113	1	4	1	0	2	29	100	21	11	0.5238	8	0.38	2	13	0.8462	14	6	8	0	6	1	19	17	0.89	17	17	13	17	0.89	17	0.89	17	0.89	13	0.68	17	0.89	4	1	13	4	0	8	7	0.71
icused31	F	0	56	108	0	4	1	0	1	27	100	40	12	0.3	23	0.58	5	17	0.7059	25	2	23	0	2	1	37	31	0.84	31	30	27	30	0.81	32	0.86	31	0.84	27	0.73	31	0.84	34	1	25	7	0	17	15	0.67
icused32	F	0	60	73.9	0	4	1	0	3	33	70	9	1	0.1111	1	0.11	7	8	0.125	5	1	1	3	4	0.25	8	1	0.13	1	1	1	1	0.13	5	0.63	1	0.13	1	0.13	1	0.13	4	0	1	0	0	4	4	0
icused33	M	1	79	100	0	4	1	0	4	26	100	22	12	0.5455	7	0.32	3	15	0.8	15	6	7	2	8	0.75	20	3	0.15	19	19	17	19	0.95	21	1.05	19	0.95	17	0.85	20	1	11	1	17	2	1	7	7	0.86
icused34	M	1	28	55	0	4	1	0	1	19	100	39	0	0	25	0.64	14	14	0	26	0	12	14	14	0	34	12	0.35	12	12	13	12	0.35	13	0.38	12	0.35	13	0.38	12	0.35	6	1	12	0	1	13	0	0
icused35	M	1	75	88	1	4	1	0	7	25	100	23	1	0.0435	1	0.04	21	22	0.0455	5	0	1	4	4	0	23	2	0.09	2	2	2	2	0.09	8	0.35	2	0.09	2	0.09	5	0.22	6	1	1	2	2	21	18	0.06
icused38	M	1	57	93	0	4	1	0	6	31	100	5	2	0.4	1	0.2	2	4	0.5	3	2	1	0	2	1	5	2	0.4	4	2	0	2	0.4	4	0.8	4	0.8	0	0	2	0.4	51	1	0	2	2	4	2	0
icused40	M	1	57	165	0	4	1	0	3	26	100	10	5	0.5	2	0.2	3	8	0.625	8	5	2	1	6	0.8333	8	7	0.88	5	5	5	5	0.63	7	0.88	5	0.63	5	0.63	5	0.63	4	1	4	1	1	3	2	0
icused43	M	1	25	56	0	3	0	0	0	27	75	32	5	0.1563	12	0.38	15	20	0.25	29	5	12	12	17	0.2941	24	8	0.33	8	7	9	7	0.29	14	0.58	8	0.33	9	0.38	9	0.38	12	1	4	5	4	3	0	0
icused44	M	1	59	112	0	4	1	0	3	36	NA	16	8	0.5	1	0.06	7	15	0.5333	9	6	1	2	8	0.75	16	8	0.5	8	5	11	5	0.31	14	0.88	8	0.5	11	0.69	7	0.44	2	1	5	4	3	9	7	0.29
icused45	F	0	59	73	1	4	1	0	3	23	100	26	3	0.1154	23	0.88	0	3	1	26	3	23	0	3	1	6	6	1	6	6	6	6	1	6	1	6	1	6	1	6	1	8	1	6	0	0	0	0	0
icused46	M	1	32	249.5	0	3	0	0	0	24	100	20	1	0.05	3	0.15	16	17	0.0588	5	1	3	1	2	0.5	17	1	0.06	1	1	1	1	0.06	3	0.18	1	0.06	1	0.06	1	0.06	25	0	1	0	0	20	15	0
icused48	M	1	52	75.5	0	4	1	0	1	23	100	46	10	0.2174	12	0.26	24	34	0.2941	17	5	11	1	6	0.8333	34	11	0.32	12	10	13	10	0.29	23	0.68	13	0.38	13	0.38	12	0.35	27	0	9	3	5	33	29	0.17
icused49	M	1	54	132.5	0	4	1	0	3	33	65	37	11	0.2973	11	0.3	15	26	0.4231	18	6	11	1	7	0.8571	28	13	0.46	13	10	18	10	0.36	27	0.96	13	0.46	18	0.64	14	0.5	10	1	10	4	7	20	19	0.26
icused51	F	0	66	130	1	4	1	0	2	19	100	35	5	0.1429	10	0.29	20	25	0.2	5	3	2	0	3	1	33	6	0.18	6	4	6	4	0.12	6	0.18	6	0.18	6	0.18	4	0.12	1	0	4	2	0	42	30	0.07
icused52	M	1	67	70.4	0	3	0	0	4	30	100	3	1	0.3333	2	0.67	0	1	1	3	1	2	0	1	1	1	1	1	1	0	1	0	0	1	1	1	1	1	1	0	0	18	1	0	1	0	0	0	0
icused53	M	1	36	87.9	0	4	1	0	0	20	100	12	5	0.4167	6	0.5	1	6	0.8333	12	5	6	1	6	0.8333	18	8	0.44	9	8	4	8	0.44	10	0.56	9	0.5	4	0.22	9	0.5	1	0	4	4	2	11	11	0.18
icused54	M	1	73	92	1	4	1	0	15	37	90	6	1	0.1667	5	0.83	0	1	1	6	1	5	0	1	1	2	2	1	2	2	2	2	1	2	1	2	1	2	1	2	1	8	1	2	0	0	0	0	0
icused56	M	1	69	121.6	0	4	1	0	8	19	85	16	0	0	2	0.13	14	14	0	5	0	2	3	3	0	13	0	0	0	0	6	0	0	7	0.54	0	0	6	0.46	2	0.15	2	0	0	2	4	11	11	0
icused57	M	1	71	55	0	4	1	0	5	39	90	14	0	0	1	0.07	13	13	0	4	0	1	3	3	0	13	1	0.08	2	1	1	1	0.08	3	0.23	2	0.15	1	0.08	1	0.08	3	1	1	0	1	10	10	0
icused60	F	0	65	58.3	0	4	1	0	5	25	100	32	4	0.125	8	0.25	20	24	0.1667	12	3	5	4	7	0.4286	22	4	0.18	4	3	5	3	0.14	10	0.45	5	0.23	5	0.23	3	0.14	8	1	2	2	3	20	20	0.05
icused62	M	1	28	88.3	0	4	1	0	0	18	100	18	0	0	1	0.06	17	17	0	5	0	1	4	4	0	17	0	0	0	0	0	0	0	2	0.12	0	0	0	0	0	0	0	0	0	0	0	13	13	0
icused63	M	1	31	116	0	6	0	0	0	19	100	5	1	0.2	0	0	4	5	0.2	5	1	0	4	5	0.2	3	1	0.33	1	1	1	1	0.33	2	0.67	1	0.33	1	0.33	1	0.33	2	1	1	0	0	0	0	0
icused64	M	1	55	65	0	4	1	0	2	12	100	34	16	0.4706	4	0.12	14	30	0.5333	25	14	4	7	21	0.6667	31	17	0.55	19	17	19	17	0.55	23	0.74	20	0.65	19	0.61	21	0.68	40	1	14	8	2	10	9	0.22
icused65	F	0	76	44	1	3	0	0	5	26	95	38	1	0.0263	6	0.16	31	32	0.0313	26	1	6	19	20	0.05	34	2	0.06	2	0	9	0	0	4	0.12	2	0.06	9	0.26	0	0	39	1	0	2	7	13	12	0
icused66	M	1	82	113.35	1	4	1	0	5	12	100	39	20	0.5128	19	0.49	0	20	1	13	0	13	0	0	0	22	22	1	22	19	16	19	0.86	22	1	22	1	16	0.73	19	0.86	2	1	13	9	0	28	26	0.77
icused68	M	1	31	58.8	0	4	1	0	2	28	100	15	0	0	4	0.27	11	11	0	9	0	4	5	5	0	13	0	0	0	0	1	0	0	1	0.08	0	0	1	0.08	0	0	41	0	0	0	1	6	6	0
icused69	F	0	41	79.8	0	6	0	0	0	21	100	6	1	0.1667	3	0.5	2	3	0.3333	6	1	3	2	3	0.3333	6	1	0.17	1	0	1	0	0	1	0.17	1	0.17	1	0.17	0	0	4	1	0	1	0	3	3	0
icused70	M	1	66	77	0	6	0	1	2	12	100	13	3	0.2308	0	0	10	13	0.2308	1	1	0	0	1	1	18	6	0.33	11	5	4	5	0.28	13	0.72	12	0.67	4	0.22	5	0.28	41	0	3	3	6	18	12	0.17
icused73	M	1	20	99.1	0	4	1	0	0	26	100	20	4	0.2	1	0.05	15	19	0.2105	9	4	1	4	8	0.5	19	4	0.21	4	3	8	3	0.16	12	0.63	4	0.21	8	0.42	5	0.26	2	0	3	1	6	11	1	0
icused74	F	0	55	75.6	1	4	1	0	7	15	100	25	0	0	4	0.16	21	21	0	8	0	4	4	4	0	21	0	0	0	0	2	0	0	3	0.14	0	0	2	0.1	0	0	0	0	0	0	2	18	17	0
icused76	F	0	60	70.15	0	4	1	0	2	18	100	13	2	0.1538	11	0.85	0	2	1	13	2	11	0	2	1	45	15	0.33	18	15	9	15	0.33	24	0.53	18	0.4	9	0.2	17	0.38	0	0	8	7	6	45	41	0.27
icused78	M	1	52	87.3	0	4	1	0	1	20	100	28	12	0.4286	8	0.29	8	20	0.6	28	12	8	8	20	0.6	24	13	0.54	15	10	15	10	0.42	21	0.88	16	0.67	15	0.63	12	0.5	1	0	9	5	6	0	0	0
icused83	M	1	49	127	1	4	1	0	5	41	90	14	3	0.2143	9	0.64	2	5	0.6	14	3	9	2	5	0.6	5	3	0.6	3	3	3	3	0.6	5	1	3	0.6	3	0.6	4	0.8	17	1	2	2	0	0	0	0
icused84	M	1	65	78	1	4	1	0	5	54	95	19	2	0.1053	6	0.32	11	13	0.1538	19	2	6	11	13	0.1538	13	2	0.15	3	1	2	1	0.08	7	0.54	3	0.23	2	0.15	2	0.15	2	1	0	2	3	0	0	0
icused85	F	0	72	74.7	0	4	1	0	7	22	100	20	8	0.4	3	0.15	9	17	0.4706	5	1	3	1	2	0.5	17	8	0.47	9	4	8	4	0.24	11	0.65	10	0.59	8	0.47	6	0.35	7	1	3	7	1	16	15	0.47
icused86	M	1	68	83.2	0	4	1	0	4	28	100	26	14	0.5385	10	0.38	2	16	0.875	25	13	10	2	15	0.8667	18	16	0.89	18	17	8	17	0.94	18	1	18	1	8	0.44	17	0.94	9	1	8	9	1	1	1	1
icused87	F	0	59	85.8	1	3	0	0	2	27	100	12	2	0.1667	10	0.83	0	2	1	12	2	10	0	2	1	2	2	1	2	2	2	2	1	2	1	2	1	2	1	2	1	0	0	2	0	0	0	0	0
icused88	M	1	29	79.4	0	4	1	0	0	15	100	14	1	0.0714	11	0.79	2	3	0.3333	4	1	1	2	3	0.3333	13	1	0.08	1	1	2	1	0.08	2	0.15	1	0.08	2	0.15	1	0.08	6	1	1	0	1	10	0	0
icused89	M	1	59	69.9	0	4	1	0	9	35	95	18	7	0.3889	0	0	11	18	0.3889	6	5	0	1	6	0.8333	18	7	0.39	10	5	8	5	0.28	13	0.72	10	0.56	8	0.44	5	0.28	35	1	4	3	5	12	12	0.17
icused91	M	1	60	97.5	0	4	1	0	3	34	65	18	9	0.5	5	0.28	4	13	0.6923	8	3	5	0	3	1	19	15	0.79	15	14	13	14	0.74	17	0.89	15	0.79	13	0.68	16	0.84	0	0	11	5	1	10	10	0.6
icused92	F	0	79	95.45	0	4	1	0	11	22	90	23	10	0.4348	3	0.13	10	20	0.5	5	2	3	0	2	1	21	10	0.48	15	12	9	12	0.57	19	0.9	17	0.81	9	0.43	14	0.67	28	1	7	7	5	19	18	0.44
icused93	M	1	66	86.8	0	4	1	0	4	25	100	70	8	0.1143	10	0.14	52	60	0.1333	30	8	10	12	20	0.4	61	8	0.13	8	7	11	7	0.11	18	0.3	8	0.13	11	0.18	8	0.13	2	1	6	2	5	43	40	0
icused95	M	1	38	124	1	4	1	0	0	38	100	9	4	0.4444	3	0.33	2	6	0.6667	9	4	3	2	6	0.6667	5	4	0.8	4	4	4	4	0.8	4	0.8	5	1	4	0.8	5	1	16	1	4	1	0	0	0	0
icused96	F	0	77	74.8	0	4	1	0	3	25	95	6	1	0.1667	0	0	5	6	0.1667	0	0	0	0	0	0	17	7	0.41	9	5	8	5	0.29	12	0.71	9	0.53	8	0.47	5	0.29	5	0	4	3	4	6	6	0.17
icused97	F	0	74	56.34	1	4	1	0	7	33	75	41	5	0.122	3	0.07	33	38	0.1316	19	5	3	11	16	0.3125	38	5	0.13	6	3	11	3	0.08	10	0.26	8	0.21	11	0.29	6	0.16	16	0	3	5	6	22	22	0
icused98	F	0	73	123	0	4	1	0	5	21	35	10	2	0.2	2	0.2	6	8	0.25	8	1	2	5	6	0.1667	8	2	0.25	2	2	0	2	0.25	6	0.75	2	0.25	0	0	3	0.38	35	1	0	2	1	2	2	0.5
icused99	F	0	50	63.5	0	4	1	0	3	30	100	5	0	0	1	0.2	4	4	0	5	0	1	4	4	0	4	0	0	0	0	0	0	0	0	0	0	0	0	0	0	0	7	1	0	0	0	0	0	0
icused101	F	0	71	68.04	0	4	1	0	4	8	100	22	12	0.5455	9	0.41	1	13	0.9231	10	3	7	0	3	1	14	13	0.93	13	12	6	12	0.86	14	1	13	0.93	6	0.43	12	0.86	4	1	5	8	0	15	12	0.75
icused103	F	0	83	90.72	1	4	1	0	5	22	NA	10	5	0.5	5	0.5	0	5	1	10	5	5	0	5	1	6	6	1	6	6	6	6	1	6	1	6	1	6	1	6	1	2	1	6	0	0	0	0	0
icused104	M	1	76	85	0	4	1	0	4	12	NA	62	27	0.4355	5	0.08	30	57	0.4737	6	4	2	0	4	1	59	28	0.47	35	26	14	26	0.44	48	0.81	36	0.61	14	0.24	31	0.53	15	1	11	18	12	61	56	0.41
icused107	M	1	58	60	1	4	1	0	2	7	NA	29	7	0.2414	2	0.07	20	27	0.2593	29	7	2	20	27	0.2593	27	7	0.26	7	5	7	5	0.19	16	0.59	7	0.26	7	0.26	8	0.3	31	1	3	5	3	0	0	0
icused108	M	1	75	79.38	1	4	1	0	6	35	NA	3	2	0.6667	1	0.33	0	2	1	3	2	1		2	1	2	2	1	2	1	2	1	0.5	2	1	2	1	2	1	1	0.5	31	1	1	1	0	0	0	0
icused109	F	0	67	61.5	1	4	1	0	4	24	NA	12	1	0.0833	0	0	11	12	0.0833	3	1	0	2	3	0.3333	12	1	0.08	1	0	1	0	0	2	0.17	1	0.08	1	0.08	0	0	16	1	0	1	0	9	9	0
icused110	F	0	65	210.9	1	4	1	0	2	8	NA	6	5	0.8333	1	0.17	0	5	1	6	5	1	0	5	1	5	5	1	5	5	1	5	1	5	1	5	1	1	0.2	5	1	10	1	1	4	0	0	0	0
icused111	F	0	55	109.6	0	NA	0	NA	3	14	NA	49	7	0.1429	1	0.02	41	48	0.1458	30	5	1	24	29	0.1724	51	7	0.14	11	3	8	3	0.06	28	0.55	11	0.22	8	0.16	4	0.08	0	0	3	4	6	19	19	0.11
icused112	F	0	67	76.2	1	4	1	0	5	10	NA	28	10	0.3571	8	0.29	10	20	0.5	16	7	8	1	8	0.875	21	11	0.52	17	11	3	11	0.52	17	0.81	17	0.81	3	0.14	11	0.52	14	1	3	8		12	12	0.25
icused113	F	0	50	61.7	1	4	1	0	3	6	NA	22	4	0.1818	2	0.090909091	16	20	0.2	15	4	2	9	13	0.3077	20	4	0.2	5	4	5	4	0.2	9	0.45	5	0.25	5	0.25	6	0.3	14	1	2	3	4	7	7	0
icused115	M	1	40	62	0	6	0	0	0	28	NA	9	4	0.4444	5	0.56	0	4	1	7	2	5	0	2	1	4	4	1	4	4	1	4	1	4	1	4	1	1	0.25	4	1	5	1	1	3	0	3	2	1
icused116	F	0	65	115.9	1	4	1	0	5	20	NA	11	4	0.3636	7	0.64	0	4	1	11	4	7	0	4	1	5	5	1	5	5	4	5	1	5	1	5	1	4	0.8	5	1	25	1	4	1	0	0	0	0
icused119	M	1	78	98.9	0	4	1	0	5	35	NA	60	2	0.0333	11	0.18	47	49	0.0408	32	2	8	22	24	0.0833	49	3	0.06	3	2	8	2	0.04	19	0.39	3	0.06	8	0.16	9	0.18	0	0	2	4	6	26	24	0
icused121	F	0	63	196	0	4	1	0	4	29	NA	13	2	0.1538	1	0.08	10	12	0.1667	4	2	1	1	3	0.6667	12	2	0.17	2	0	3	0	0	3	0.25	2	0.17	3	0.25	0	0	12	1	0	2	1	9	9	0
icused122	F	0	28	122.4	0	3	0	0	1	14	NA	7	0	0	4	0.57	3	3	0	4	0	1	3	3	0	6	0	0	0	0	0	0	0	0	0	0	0	0	0	0	0	67	1	0	0	0	3	0	0
icused124	M	1	75	121.7	1	4	1	0	8	38	NA	2	1	0.5	1	0.5	0	1	1	2	1	1	0	1	1	1	1	1	1	1	1	1	1	1	1	1	1	1	1	1	1	15	1	1	0	0	0	0	0
icused125	M	1	60	57.2	0	4	1	0	3	6	NA	47	23	0.4894	12	0.26	12	35	0.6571	28	13	12	3	16	0.8125	34	23	0.68	25	24	22	24	0.71	34	1	25	0.74	22	0.65	31	0.91	3	1	17	10	7	19	19	0.53
icused126	F	0	54	56.4	1	4	1	0	1	12	NA	12	2	0.1667	4	0.33	6	8	0.25	12	2	4	6	8	0.25	8	2	0.25	3	2	2	2	0.25	6	0.75	3	0.38	2	0.25	4	0.5	1	0	2	0	3	0	0	0
icused127	M	1	44	53.6	0	1	0	0	2	43	NA	8	7	0.875	1	0.13	0	7	1	8	7	1	0	7	1	16	9	0.56	9	9	4	9	0.56	16	1	9	0.56	4	0.25	10	0.63	14	0	3	7	0	9	9	0.22
icused128	F	0	78	60	0	4	1	0	4	31	NA	24	6	0.25	5	0.21	13	19	0.3158	11	1	5	5	6	0.1667	19	6	0.32	12	7	4	7	0.37	16	0.84	12	0.63	4	0.21	8	0.42	10	1	3	5	5	13	13	0.38
icused130	M	1	48	84.7	0	4	1	1	2	21	NA	7	3	0.4286	2	0.29	2	5	0.6	6	3	2	1	4	0.75	5	3	0.6	3	3	2	3	0.6	5	1	3	0.6	2	0.4	3	0.6	15	0	2	1	0	1	1	0
icused132	M	1	68	124.8	0	4	1	0	3	12	NA	9	1	0.1111	1	0.11	7	8	0.125	4	1	1	2	3	0.3333	9	1	0.11	1	1	2	1	0.11	2	0.22	1	0.11	2	0.22	1	0.11	28	1	1	0	1	5	5	0
icused133	M	1	34	94	0	4	1	0	0	28	NA	1	1	1	0	0	0	1	1	1	1	0	0	1	1	12	1	0.08	1	1	3	1	0.08	4	0.33	1	0.08	3	0.25	1	0.08	11	1	0	1	3	0	0	0
icused134	M	1	62	96.4	1	4	1	0	5	30	NA	4	2	0.5	2	0.5	0	2	1	4	2	2	0	2	1	2	2	1	2	2	2	2	1	2	1	2	1	2	1	2	1	8	1	2	0	0	0	0	0
icused135	F	0	65	64.2	0	4	1	0	5	22	NA	21	7	0.3333	6	0.29	8	15	0.4667	1		1	0	0	0	17	8	0.47	9	8	5	8	0.47	12	0.71	9	0.53	5	0.29	10	0.59	10	1	4	5	2	20	20	0.35
icused138	F	0	67	64	0	4	1	0	4	26	NA	9	0	0	1	0.11	8	8	0	5	0	1	4	4	0	8	0	0	0	0	0	0	0	2	0.25	0	0	0	0	0	0	12	1	0	0	0	4	4	0
icused139	F	0	58	109.4	0	4	1	0	8	23	NA	2	0	0	0	0	2	2	0	2	0	0	2	2	0	2	0	0	0	0	1	0	0	1	0.5	0	0	1	0.5	0	0	2	0	0	0	1	0	0	0
icused140	M	1	49	99.8	0	4	1	0	1	21	NA	10	0	0	0	0	10	10	0	7	0	0	7	7	0	10	0	0	0	0	0	0	0	0	0	0	0	0	0	0	0	0	0	0	0	0	5	3	0
icused141	M	1	48	82.45	0	4	1	0	0	28	NA	11	0	0	1	0.09	10	10	0	7	0	1	6	6	0	10	0	0	0	0	0	0	0	0	0	0	0	0	0	0	0	2	1	0	0	0	4	4	0
icused142	F	0	70	60.9	0	4	1	0	3	11	NA	35	12	0.3429	2	0.06	21	33	0.3636	28	12	2	14	26	0.4615	33	13	0.39	13	12	18	12	0.36	23	0.7	14	0.42	18	0.55	14	0.42	56	1	12	2	6	7	7	0
icused143	M	1	62	89.2	1	4	1	0	3	8	NA	15	7	0.4667	5	0.333333333	3	10	0.7	15	7	5	3	10	0.7	13	8	0.615384615	8	8	8	8	0.615384615	10	0.769230769	9	0.692307692	8	0.615384615	9	0.692307692	7	0	7	2	1	0	0	0
icused144	M	1	61	77.11	0	4	1	0	5	38	NA	15	4	0.2667	3	0.2	8	12	0.3333	8	3	3	2	5	0.6	14	4	0.29	4	4	4	4	0.29	8	0.57	4	0.29	4	0.29	6	0.43	0	0	4	0	2	11	7	0.14
icused145	M	1	50	76	0	4	1	0	1	7	NA	17	3	0.1765	0	0	14	17	0.1765	6	2	0	4	6	0.3333	19	3	0.16	4	1	11	1	0.05	13	0.68	4	0.21	11	0.58	4	0.21	19	1	1	4	8	13	11	0.09
icused146	M	1	69	103.26	1	6	0	0	3	16	NA	13	1	0.0769	9	0.69	3	4	0.25	13	1	9	3	4	0.25	8	1	0.13	1	1	8	1	0.13	5	0.63	1	0.13	8	1	1	0.13	20	0	1	0	7	0	0	0
icused147	M	1	55	102.3	0	4	1	0	3	26	NA	29	2	0.069	9	0.31	18	20	0.1	26	2	9	15	17	0.1176	30	2	0.07	2	2	19	2	0.07	14	0.47	2	0.07	19	0.63	8	0.27	2	1	2	4	15	4	3	0
icused148	M	1	71	90.95	0	4	1	0	6	21	NA	10	0	0	0	0	10	10	0	10	0	0	10	10	0	10	0	0	0	0	4	0	0	3	0.3	1	0.1	4	0.4	1	0.1	6	1	1	0	3	0	0	0
icused149	F	0	62	50	0	4	1	0	3	10	NA	20	1	0.05	1	0.05	18	19	0.0526	9	1	1	7	8	0.125	20	1	0.05	1	1	1	1	0.05	2	0.1	1	0.05	1	0.05	1	0.05	2	0	0	1	1	11	11	0
icused150	M	1	49	133.8	0	4	1	0	1	16	NA	3	0	0	0	0	3	3	0	3	0	0	3	3	0	3	0	0	0	0	0	0	0	0	0	0	0	0	0	0	0	4	1	0	0	0	0	0	0
icused153	F	0	28	69.36	0	4	1	0	0	20	NA	15	0	0	2	0.13	13	13	0	4	0	2	2	2	0	14	0	0	0	0	3	0	0	0	0	0	0	3	0.21	0	0	0	0	0	0	3	15	11	0
icused155	M	1	47	71	0	6	0	0	0	24	NA	25	0	0	2	0.08	23	23	0	8	0	1	7	7	0	24	0	0	0	0	6	0	0	6	0.25	0	0	6	0.25	1	0.04	0	0	0	1	5	23	17	0
icused156	M	1	75	70.2	1	4	1	1	4	28	NA	13	1	0.0769	2	0.15	10	11	0.0909	10	1	1	8	9	0.1111	13	1	0.08	1	1	13	1	0.08	2	0.15	5	0.38	13	1	1	0.08	28	1	1	4	8	5	3	0
icused158	M	1	30	195.8	0	4	1	0	0	17	NA	16	7	0.4375	2	0.13	7	14	0.5	8	3	2	3	6	0.5	5	3	0.6	3	3	3	3	0.6	5	1	3	0.6	3	0.6	4	0.8	18	1	3	0	1	12	8	0.5
icused159	F	0	58	78.7	0	4	1	0	2	28	NA	7	5	0.7143	2	0.285714286	0	5	1	7	5	2	0	5	1	5	5	1	5	4	5	4	0.8	5	1	5	1	5	1	4	0.8	0	0	4	1	0	0	0	0
icused160	M	1	67	73	0	6	0	0	3	23	NA	16	7	0.4375	3	0.1875	6	13	0.5385	4	1	3	0	1	1	14	7	0.5	7	7	5	7	0.5	10	0.714285714	8	0.571428571	5	0.357142857	11	0.785714286	10	1	1	9	3	12	12	0.5
icused161	M	1	72	70.7	0	4	1	0	5	29	NA	20	3	0.15	2	0.1	15	18	0.1667	12	3	2	7	10	0.3	19	3	0.16	3	2	9	2	0.11	11	0.58	3	0.16	9	0.47	5	0.26	8	0	2	3	5	10	8	0
icused163	M	1	52	101.75	0	4	1	0	3	12	NA	18	1	0.0556	0	0	17	18	0.0556	7	1	0	6	7	0.1429	18	1	0.06	1	0	2	0	0	5	0.28	1	0.06	2	0.11	2	0.11	2	0	0	2	1	15	11	0
icused164	M	1	72	65	0	4	1	0	5	16	NA	22	0	0	8	0.36	14	14	0	9	0	8	1	1	0	17	0	0	0	0	4	0	0	2	0.12	0	0	4	0.24	0	0	10	0	0	0	4	18	13	0
icused165	F	0	77	59.3	1	4	1	0	4	20	NA	3	1	0.3333	2	0.67	0	1	1	3	1	2	0	1	1	3	1	0.33	1	1	3	1	0.33	1	0.33	2	0.67	3	1	1	0.33	2	0	1	1	1	0	0	0
icused167	M	1	51	83.46	0	4	1	0	1	7	NA	7	0	0	1	0.14	6	6	0	2	0	1	1	1	0	6	0	0	0	0	1	0	0	0	0	1	0.17	1	0.17	1	0.17	2	0	1	0	0	5	5	0
icused169	M	1	71	66.1	1	4	1	0	9	11	NA	3	1	0.3333	0	0	2	3	0.3333	3	1	0	2	3	0.3333	3	1	0.33	2	1	1	1	0.33	3	1	2	0.67	1	0.33	1	0.33	0	0	0	1	2	0	0	0
icused170	F	0	65	63.15	1	4	1	0	2	22	NA	11	0	0	5	0.45	6	6	0	10	0	5	5	5	0	7	0	0	0	0	5	0	0	2	0.29	0	0	5	0.71	0	0	14	0	0	0	5	2	1	0
icused171	F	0	72	48.09	0	4	1	0	3	14	NA	21	1	0.0476	2	0.1	18	19	0.0526	10	1	2	7	8	0.125	22	1	0.05	1	1	5	1	0.05	5	0.23	2	0.09	5	0.23	4	0.18	0	0	0	3	5	13	11	0
icused172	M	1	41	70.7	0	4	1	0	0	21	NA	5	0	0	2	0.4	3	3	0	5	0	2	3	3	0	4	0	0	0	0	3	0	0	1	0.25	0	0	3	0.75	0	0	0	0	0	0	3	0	0	0
icused173	M	1	56	92.8	0	4	1	0	2	15	NA	26	0	0	2	0.08	24	24	0	10	0	2	8	8	0	26	0	0	0	0	4	0	0	3	0.12	0	0	4	0.15	1	0.04	9	0	0	0	5	16	13	0
icused175	M	1	66	66.1	1	4	1	0	2	27	NA	16	2	0.125	2	0.13	12	14	0.1429	7	2	2	3	5	0.4	4	17	4.25	4	4	6	4	1	4	1	5	1.25	6	1.5	5	1.25	1	0	5	0	1	9	9	0
icused176	M	1	62	78.2	0	4	1	0	3	10	NA	12	0	0	4	0.33	8	8	0	6	0	1	5	5	0	14	0	0	0	0	0	0	0	0	0	0	0	0	0	0	0	6	1	0	0	0	6	6	0
icused177	F	0	77	81.6	0	3	0	0	6	28	NA	14	0	0	3	0.21	11	11	0	5	0	3	2	2	0	13	1	0.08	1	0	2	0	0	1	0.08	1	0.08	2	0.15	0	0	7	1	0	1	1	9	9	0
icused179	F	0	51	57	0	4	1	0	2	23	NA	14	1	0.0714	5	0.36	8	9	0.1111	11	1	5	5	6	0.1667	10	2	0.2	3	2	2	2	0.2	3	0.3	3	0.3	2	0.2	2	0.2	19	0	2	0	1	3	3	0
icused180	F	0	33	65.3	0	4	1	1	2	11	NA	12	0	0	2	0.17	10	10	0	6	0	0	6	6	0	10	0	0	0	0	6	0	0	6	0.6	0	0	6	0.6	2	0.2	8	0	0	2	4	0	0	0
icused181	F	0	55	50.1	1	4	1	0	4	16	NA	15	4	0.2667	4	0.27	7	11	0.3636	14	3	4	7	10	0.3	11	4	0.36	4	2	7	2	0.18	7	0.64	5	0.45	7	0.64	3	0.27	0	0	3	2	2	1	1	1
icused182	M	1	73	73.3	0	4	1	0	5	20	NA	17	2	0.1176	3	0.18	12	14	0.1429	5	0	3	2	2	0	NA	NA	NA	NA	NA	NA	NA	NA	4	NA	3	NA	4	NA	2	NA	8	1	1	2	2	13	12	0.17
icused183	M	1	69	68.5	0	1	0	0	5	15	NA	31	24	0.7742	6	0.193548387	1	25	0.96	10	4	6	0	4	1	27	26	0.962962963	26	23	21	23	0.851851852	27	1	26	0.962962963	21	0.777777778	24	0.888888889	3	0	17	10	0	29	21	0.952380952
icused184	F	0	42	78.7	0	4	1	0	3	16	NA	8	0	0	4	0.5	4	4	0	6	0	4	2	2	0	5	0	0	0	0	0	0	0	0	0	0	0	0	0	0	0	3	0	0	0	0	2	2	0
icused186	M	1	57	65.7	0	4	1	0	1	19	NA	26	0	0	2	0.08	24	24	0	6	0	2	4	4	0	24	0	0	2	0	5	0	0	4	0.17	4	0.17	5	0.21	1	0.04	0	0	0	3	4	20	20	0
icused187	F	0	75	47.8	0	4	1	0	4	24	NA	14	2	0.1429	2	0.14	10	12	0.1667	5	2	2	1	3	0.6667	12	2	0.17	2	2	3	2	0.17	3	0.25	2	0.17	3	0.25	3	0.25	4	0	2	0	2	9	9	0
icused188	M	1	64	102.3	0	4	1	0	3	15	NA	7	0	0	4	0.57	3	3	0	5	0	4	1	1	0	5	0	0	0	0	1	0	0	1	0.2	0	0	1	0.2	0	0	2	1	0	0	1	4	2	0
icused189	F	0	48	265.1	1	6	0	0	3	28	NA	8	4	0.5	4	0.5	0	4	1	4	0	4	0	0	0	6	4	0.67	4	4	5	4	0.67	6	1	4	0.67	5	0.83	4	0.67	0	0	4	0	1	6	4	1
icused190	M	1	66	62.1	0	4	1	0	4	21	NA	4	0	0	1	0.25	3	3	0	4	0	1	3	3	0	3	0	0	0	0	0	0	0	0	0	0	0	0	0	1	0.33	3	0	0	0	1	0	0	0
icused191	M	1	48	160.6	0	4	1	0	0	16	NA	21	2	0.0952	5	0.24	14	16	0.125	11	2	5	4	6	0.3333	17	2	0.12	2	2	1	2	0.12	3	0.18	2	0.12	1	0.06	3	0.18	0	0	1	1	1	11	10	0
icused192	M	1	65	65	0	4	1	0	3	25	NA	33	12	0.3636	6	0.18	15	27	0.4444	10	4	6	0	4	1	29	14	0.48	15	14	5	14	0.48	19	0.66	15	0.52	5	0.17	15	0.52	6	1	5	9	2	26	23	0.35
icused193	M	1	67	71.3	1	4	1	0	3	15	NA	12	6	0.5	1	0.08	5	11	0.5455	10	5	1	4	9	0.5556	12	7	0.58	8	6	7	6	0.5	9	0.75	8	0.67	7	0.58	6	0.5	0	0	4	3	3	3	2	0.5
icused194	M	1	59	77.6	0	4	1	0	2	22	NA	5	0	0	1	0.2	4	4	0	3	0	1	2	2	0	4	0	0	0	0	1	0	0	0	0	0	0	1	0.25	0	0	1	0	0	0	1	2	2	0
icused195	F	0	66	57	0	4	1	0	9	29	NA	5	0	0	1	0.2	4	4	0	1	0	1	0	0	0	4	0	0	0	0	0	0	0	1	0.25	0	0	0	0	0	0	0	0	0	0	0	4	4	0
icused196	M	1	61	108.2	0	4	1	0	4	21	NA	24	1	0.0417	4	0.17	19	20	0.05	15	1	4	10	11	0.0909	21	2	0.1	2	2	4	2	0.1	3	0.14	2	0.1	4	0.19	2	0.1	10	1	2	0	2	9	9	0
icused197	M	1	66	113.4	0	4	1	0	4	13	NA	8	0	0	0	0	8	8	0	3	0	0	3	3	0	8	0	0	0	0	1	0	0	0	0	1	0.13	1	0.13	1	0.13	0	0	1	0	0	7	5	0
icused198	M	1	70	83.5	0	4	1	0	4	27	NA	6	1	0.1667	3	0.5	2	3	0.3333	6	1	3	2	3	0.3333	2	1	0.5	1	0	1	0	0	1	0.5	1	0.5	1	0.5	0	0	1	0	0	1	0	0	0	0
icused199	M	1	72	62.1	1	4	1	0	6	22	NA	6	4	0.6667	1	0.17	1	5	0.8	6	4	1	1	5	0.8	5	4	0.8	4	3	2	3	0.6	5	1	4	0.8	2	0.4	4	0.8	5	1	1	3	1	0	0	0
icused200	F	0	50	78.7	0	4	1	0	2	9	NA	45	2	0.0444	3	0.07	40	42	0.0476	7	2	3	2	4	0.5	39	1	0.03	1	1	3	1	0.03	1	0.03	1	0.03	3	0.08	1	0.03	2	0	1	0	2	38	38	0
icused202	M	1	45	68.4	1	4	1	0	3	22	NA	9	1	0.1111	0	0	8	9	0.1111	3	1	0	2	3	0.3333	9	1	0.11	1	0	2	0	0	2	0.22	1	0.11	2	0.22	0	0	5	0	0	1	1	6	6	0
icused203	F	0	73	48.95	0	3	0	0	7	25	NA	16	1	0.0625	0	0	15	16	0.0625	8	1	0	7	8	0.125	16	1	0.06	2	1	3	1	0.06	2	0.13	8	0.5	3	0.19	3	0.19	8	0	2	2	4	10	8	0
icused204	F	0	58	78.7	0	4	1	0	2	35	NA	39	25	0.641	6	0.153846154	8	33	0.7576	16	7	6	3	10	0.7	33	8	0.242424242	25	25	19	25	0.757575758	28	0.848484848	26	0.787878788	19	0.575757576	28	0.848484848	50	1	17	10	2	25	23	0.782608696
icused205	M	1	70	120	1	4	1	0	4	12	NA	12	3	0.25	8	0.67	1	4	0.75	12	3	8	1	4	0.75	3	3	1	3	3	3	3	1	3	1	3	1	3	1	3	1	0	0	3	0	0	0	0	0
icused206	M	1	48	86	0	4	1	0	0	6	NA	11	0	0	6	0.55	5	5	0	11	0	6	5	5	0	5	0	0	0	0	1	0	0	3	0.6	0	0	1	0.2	0	0	5	0	0	0	1	0	0	0
icused207	M	1	59	82.2	0	4	1	0	3	23	NA	17	0	0	4	0.24	13	13	0	6	0	4	2	2	0	14	1	0.07	1	1	2	1	0.07	2	0.14	3	0.21	2	0.14	2	0.14	5	1	2	0	1	11	11	0
icused208	M	1	67	89.2	0	4	1	0	2	15	NA	12	1	0.0833	3	0.25	8	9	0.1111	8	1	3	4	5	0.2	9	1	0.11	1	1	2	1	0.11	2	0.22	2	0.22	2	0.22	2	0.22	0	0	1	1	1	4	4	0
icused209	M	1	22	87.9	0	3	0	0	0	15	NA	38	5	0.1316	4	0.105263158	7	34	0.1471	16	5	4	7	12	0.4167	38	5	0.131578947	5	4	8	4	0.105263158	6	0.157894737	0	0	0	0	0	0	1	0	4	1	3	21	21	0
icused211	F	0	53	76.7	0	5	0	1	1	24	NA	12	4	0.3333	2	0.17	4	10	0.4	10	4	2	4	8	0.5	12	4	0.33	5	4	7	4	0.33	6	0.5	0	0	0	0	0	0	5	1	4	3	4	4	4	0
icused225	M	1	60	81.3	0	4	1	1	3	27	NA	7	2	0.2857	2	0.29	3	5	0.4	5	2	1	2	4	0.5	5	2	0.4	2	1	2	1	NA	NA	NA	NA	NA	NA	NA	NA	NA	NA	NA	NA	NA	NA	NA	NA	NA
icused226	M	1	53	92.8	1	4	1	0	3	12	NA	22	5	0.2273	10	0.45	7	12	0.4167	20	7	5	8	15	0.4667	13	6	0.46	7	5	8	5	NA	NA	NA	NA	NA	NA	NA	NA	NA	NA	NA	NA	NA	NA	NA	NA	NA
icused227	M	1	50	92.8	0	4	1	0	1	8	NA	9	0	0	1	0.11	8	8	0	1	0	0	1	1	0	8	0	0	0	0	1	0	NA	NA	NA	NA	NA	NA	NA	NA	NA	NA	NA	NA	NA	NA	NA	NA	NA
icused228	M	1	77	89.2	0	4	1	0	4	27	NA	24	5	0.2083	1	0.04	18	23	0.2174	15	6	4	5	11	0.5455	23	5	0.22	6	4	5	4	NA	NA	NA	NA	NA	NA	NA	NA	NA	NA	NA	NA	NA	NA	NA	NA	NA
icused229	M	1	47	92.8	0	4	1	0	0	13	NA	15	4	0.2667	2	0.13	9	13	0.3077	15	5	5	5	10	0.5	14	5	0.36	5	5	5	5	NA	NA	NA	NA	NA	NA	NA	NA	NA	NA	NA	NA	NA	NA	NA	NA	NA
[truncated: 82 more columns]
